# Supplementary material for: An Innovative Deep Learning Approach for Ventilator-Associated Pneumonia (VAP) Prediction in Intensive Care Units—Pneumonia Risk Evaluation and Diagnostic Intelligence via Computational Technology (PREDICT)
Source: J Clin Med. 2025 May 13;14(10):3380. doi: 10.3390/jcm14103380 (PMC12112574; doi:10.3390/jcm14103380)
Supplement: Supplementary file 1 [file jcm-14-03380-s001.zip]

Archive with 5 entries (5 files):
- Supplementary file A TRIPOD+AI Checklist.pdf
- Supplementary file B Model Development.pdf
- Supplementary file C Metrics Definition.pdf
- Supplementary file D Training Curves and Confusion Matrix.pdf
- Supplementary file E Metrics Comparison.pdf
